# Supplementary material for: Two for One—Combined Morphologic and Quantitative Knee Joint MRI Using a Versatile Turbo Spin-Echo Platform
Source: Diagnostics (Basel). 2024 May 8;14(10):978. doi: 10.3390/diagnostics14100978 (PMC11120432; doi:10.3390/diagnostics14100978)
Supplement: Supplementary file 1 [file diagnostics-14-00978-s001.zip]

Archive with 1 entries (1 files):
- diagnostics-2940637-supplementary.pdf
